# Supplementary material for: Environmental differences explain subtle yet detectable genetic structure in a widespread pollinator
Source: BMC Ecol Evol. 2022 Feb 1;22:8. doi: 10.1186/s12862-022-01963-5 (PMC8808969; doi:10.1186/s12862-022-01963-5)
Supplement: Supplementary file 1 — Additional file 1: Table S1. Microsatellite loci used in this work, with original locus names [127], the primer mixes they were assigned to, repeat units (motifs), size ranges, annealing temperatures (Tm), forward and reverse primer sequences (5’–3’) as well as information on null alleles and stuttering. Table S2. Basic population genetic statistics for each sampling location encompassing diploid (‘dpds’) and both haploid and diploid individuals (‘mpds’). N: number of individuals; NA: number of alleles; NE: number of effective alleles; AR: allelic richness, rarefied for seven individuals (k); uHE: unbiased expected heterozygosity; HO: observed heterozygosity. Observed heterozygosity values between ‘dpds’ and ‘mpds’ are largely congruent, as SPAGeDi, even though capable of working with mixed-ploidy data sets, does not include haploid individuals in calculating this metric. Table S3. Below the diagonal: Multilocus pairwise Fst values calculated with GenAlEx and based on a data set containing diploid individuals only. Above the diagonal: Corresponding FDR-corrected P values. Marginally significant Fst values and P values are indicated in bold. See Table S8 for population names. Table S4. Above the diagonal: Multilocus pairwise Fst values computed with polysat and based on a data set containing both haploid and diploid individuals. Below the diagonal: Corresponding bootstrap-derived upper 95% confidence intervals. See Table S8 for population names. Table S5. Above the diagonal: Multilocus pairwise Fst values calculated with polysat and based on a data set containing diploid individuals only. Below the diagonal: Corresponding bootstrap-derived upper 95% confidence intervals. See Table S8 for population names. Table S6. Discriminant analysis of principal components (DAPC) result showing the assignment of individuals to clusters identified de novo. Table S7. Pearson correlation coefficients of environmental variables at population locations harbouring both haploid and dipl [file 12862_2022_1963_MOESM1_ESM.xlsx]

## Sheet: Table S1
Table S1: Microsatellite loci used in this work, with original locus names (127), the primer mixes they were assigned to, repeat units (motifs), size ranges, annealing temperatures (Tm), forward and reverse primer sequences (5’–3’) as well as information on null alleles and stuttering.
Locus	Locus (original)	Primer mix (PM)	Motif	Size range (bp)	Tm (°C)	Primer (forward)	Primer (reverse)	# populations (null alleles)	# populations (stuttering)
ms36	BTMS0036	1	TTC	200-248	57	TTCAACGCACTCTGTAGTCG	CACCGGACTTCGTAATCCAC	2	0
ms80	BTMS0080	1	AAG	275-281	57	CACGGGGGATGCTGGAAT	GAACCAACGGAATCGTGGAC	10	8
ms39	BTMS0039	1	TTC	221-230	56	AGGCAAAGATGCAGGAAGAA	AAGCAAACATCGATCCATCC	7	4
ms116	BTMS0116	1	GAA	349-361	56	TGGGCATATACCTCCGCTTT	CGAAGCACTAGGTTCGCAAG	1	0
ms40	BTMS0040	2	TTC	181-206	60	ATGCCTTACGTTCCGTCAAC	AACAAAGCGATCGTGGAAAC	1	0
ms42	BTMS0042	2	GAA	121-153	60	ACGCAGACGGTATTGTTCCT	TTCGTTGTCGTCTTTCATCG	5	0
ms85	BTMS0085	2	GAG	254-271	60	ACTTTGCTTCGCGCACTTT	GGGACACTTGCTCCCTTACA	1	1
ms81	BTMS0081	2	CCTT	292-308	60	ACGCGCGCCTTCTACTATC	AGGGACACGCGAACAGAC	5	4
ms59	BTMS0059	3	AGAC	341-361	60	GGCTAGGAAAGATTAGCACTACC	AGTTCGACAGACCAAGCTGT	1	0
ms41	BTMS0041	3	GAA	225-240	60	CCATAAGCGTGCCGATACTT	CAGATGCACGATCTGGAAGA	6	2
ms66	BTMS0066	3	ACG	120-174	60	CATGATGACACCACCCAACG	TTAACGCCCAATGCCTTTCC	0	0
ms86	BTMS0086	3	TCC	278-296	60	AGAGAAATTGCATGCGGTCG	CTCGCGCTTGTCGAATCAAT	0	0
127. Stolle E, Rohde M, Vautrin D, Solignac M, Schmid‐Hempel P, Schmid‐Hempel R, et al. Novel microsatellite DNA loci for Bombus terrestris (Linnaeus, 1758). Molecular Ecology Resources. 2009;9(5):1345-52.

## Sheet: Table S2
Table S2: Basic population genetic statistics for each sampling location encompassing diploid (‘dpds’) and both haploid and diploid individuals (‘mpds’). N: number of individuals; NA: number of alleles; NE: number of effective alleles; AR: allelic richness, rarefied for seven individuals (k); uHE: unbiased expected heterozygosity; HO: observed heterozygosity. Observed heterozygosity values betwee…
	dpds						mpds
	N	NA	NE	AR (k = 7)	uHE	HO	N	NA	NE	AR (k = 7)	uHE	HO
Poienita	12	4.41667	2.8056	2.89	0.561594	0.583333	14	4.42	3.05	2.86	0.555	0.583
Topa Mica	19	4.75	2.53942	2.84	0.566382	0.583333	19	4.75	2.67	2.84	0.5664	0.583
Baita Plai	10	4.33333	2.69305	2.9	0.552193	0.558333	18	4.83	3	2.92	0.5509	0.558
Pietroasa	9	4.33333	2.91154	3.09	0.626362	0.601852	11	4.33	3.14	3.05	0.6106	0.602
Valea Hotarului	17	4.58333	2.46688	2.7	0.521662	0.550858	17	4.58	2.63	2.7	0.5217	0.551
Carei	14	4.25	2.81915	2.91	0.581866	0.568223	15	4.25	3.12	2.9	0.5726	0.568
Blandesti	19	4.91667	2.491	2.82	0.556188	0.539474	19	4.92	2.61	2.82	0.5562	0.539
Dobrovat	18	4.75	2.71603	2.88	0.567063	0.546296	18	4.75	2.9	2.88	0.5671	0.546
Drӑgusani	20	5.08333	2.95545	2.95	0.571088	0.544079	20	5.08	3.2	2.95	0.5711	0.544
Rish	18	4.91667	2.77212	2.94	0.585543	0.55719	18	4.92	2.97	2.94	0.5855	0.557
Stambolovo	13	4.33333	2.618	2.88	0.565385	0.474359	13	4.33	2.83	2.88	0.5654	0.474
Strumeshnitsa	14	5.08333	2.87999	3.08	0.588878	0.527473	14	5.08	3.16	3.08	0.5889	0.527
Kamenitsa	10	3.66667	2.55668	2.71	0.500877	0.508333	10	3.67	2.9	2.71	0.5009	0.508
Brebu	17	5.08333	2.69086	2.85	0.545455	0.460784	17	5.08	2.9	2.85	0.5455	0.461
Gothal	16	5.08333	2.52092	2.78	0.527386	0.567708	17	5.08	2.68	2.79	0.5292	0.568
Föen	15	4.66667	2.63635	2.83	0.542912	0.5	15	4.67	2.85	2.83	0.5429	0.5
Koevtsi	18	5.16667	2.76407	2.97	0.577381	0.564815	18	5.17	2.95	2.97	0.5774	0.565
Hlyabovo	10	4.16667	2.43017	2.84	0.560088	0.558333	10	4.17	2.65	2.84	0.5601	0.558
Golitsa	10	4.16667	2.66332	2.91	0.550877	0.55	10	4.17	3.02	2.91	0.5509	0.55
Mengishevo	11	4.58333	2.52179	2.95	0.588384	0.492424	11	4.58	2.74	2.95	0.5884	0.492
Orsova	14	4.75	2.88868	2.94	0.556658	0.529762	14	4.75	3.23	2.94	0.5567	0.53
Sinemorets	-	-	-	-	-	-	12	3.25	3.04	2.75	0.5192	-
Valea Pӑdurii	-	-	-	-	-	-	8	2.33	2.08	2.26	0.4494	-
Overall	304	4.62302	2.68291	2.88857	0.56163	0.541284	338	8.25	2.85	2.89	0.5611	0.541

## Sheet: Table S3
Table S3: Below the diagonal: Multilocus pairwise Fst values calculated with GenAlEx and based on a data set containing diploid individuals only. Above the diagonal: Corresponding FDR-corrected P values. Marginally significant Fst values and P values are indicated in bold. See Table S8 for population names.
	Poi	Top	Bai	Pie	VaH	Car	Bla	Dob	Dra	Ris	Sta	Str	Kam	Bre	Got	Föe	Koe	Hly	Gol	Men	Ors
Poi	0	0.463206	0.278	0.463206	0.463206	0.409657	0.454622	0.463206	0.463206	0.463206	0.463206	0.463206	0.144375	0.463206	0.144375	0.463206	0.31794	0.292568	0.308	0.16485	0.319358
Top	0.00335508	0	0.463206	0.463206	0.463206	0.409657	0.463206	0.463206	0.463206	0.463206	0.463206	0.463206	0.147	0.463206	0.454622	0.463206	0.463206	0.346684	0.463206	0.409657	0.278
Bai	0.0238431	0	0	0.463206	0.463206	0.463206	0.463206	0.463206	0.463206	0.463206	0.320727	0.463206	0.177	0.463206	0.463206	0.463206	0.463206	0.29263	0.144375	0.463206	0.463206
Pie	0.00547421	0.00182177	0	0	0.463206	0.463206	0.463206	0.463206	0.463206	0.463206	0.463206	0.463206	0.184227	0.463206	0.463206	0.463206	0.463206	0.463206	0.354103	0.463206	0.413609
VaH	0.00721002	0	0.00612789	0.00874763	0	0.26985	0.463206	0.463206	0.463206	0.463206	0.463206	0.463206	0.105	0.463206	0.463206	0.463206	0.463206	0.20748	0.382983	0.404164	0.16485
Car	0.0123775	0.010009	0.00874838	0.00307867	0.0169685	0	0.463206	0.463206	0.463206	0.463206	0.269684	0.463206	0.19075	0.463206	0.463206	0.463206	0.346684	0.463206	0.0525	0.463206	0.463206
Bla	0.0092808	0	0.00589714	0.00264578	0	0.00184613	0	0.463206	0.463206	0.463206	0.463206	0.463206	0.28814	0.463206	0.463206	0.463206	0.463206	0.409657	0.269684	0.463206	0.29534
Dob	0.00258429	0	0	0	0	0	0	0	0.463206	0.463206	0.463206	0.463206	0.269684	0.463206	0.463206	0.463206	0.463206	0.463206	0.320727	0.463206	0.463206
Dra	0.0062745	0.00459896	0	0	0.00565596	0	0	0	0	0.463206	0.269684	0.463206	0.269684	0.463206	0.463206	0.463206	0.463206	0.463206	0.144375	0.463206	0.463206
Ris	0.00239176	0.00579519	0	0	0.00738176	0	0.00441273	0	0	0	0.463206	0.463206	0.269684	0.463206	0.463206	0.463206	0.463206	0.45528	0.070875	0.463206	0.463206
Sta	0	0	0.0184487	0.00302772	0.000690406	0.02	0.00579373	0	0.016	0.00743666	0	0.463206	0.0525	0.463206	0.105	0.463206	0.463206	0.463206	0.463206	0.269684	0.16485
Str	0.009159	0	0.00346767	0	0	0.00548954	0	0	0	0.00315806	0.00315851	0	0.269684	0.4634	0.463206	0.463206	0.463206	0.269684	0.463206	0.463206	0.463206
Kam	0.039	0.032	0.034	0.038	0.042	0.03	0.0190926	0.021	0.021	0.021	0.055	0.02	0	0.413609	0.269684	0.308571	0.070875	0.0588	0.070875	0.255231	0.409657
Bre	0	0	0	0.00648719	0	0.00443399	0	0	0	0.000840618	0	0	0.012166	0	0.463206	0.463206	0.463206	0.319358	0.404164	0.442183	0.463206
Got	0.031	0.00803362	0.00253695	0.0066175	0.00662115	0.00095149	0	0	0	0.00424021	0.032	0	0.022	0.00257681	0	0.463206	0.444792	0.29263	0.144375	0.463206	0.405435
Föe	0.00548097	0	0.00343975	0.00174602	0.00371506	0.0067802	0	0	0	0	0	0.00300903	0.0189434	0	0.00585611	0	0.463206	0.463206	0.319358	0.463206	0.4296
Koe	0.0151072	0	0.00154421	0.0078525	0.00522609	0.0125773	0.00278937	0	0.00552524	0.00425763	0	0	0.042	0	0.00854615	0.000152165	0	0.26985	0.463206	0.269684	0.184435
Hly	0.0217403	0.0148503	0.0234581	0.0111787	0.028	0.00289127	0.0127857	0.0075112	0.00450456	0.0102841	0.00043718	0.022	0.065	0.0158747	0.0195971	0	0.0200908	0	0.144375	0.463206	0.269684
Gol	0.0208271	0.00420587	0.038	0.0208606	0.0139757	0.046	0.02	0.0163985	0.029	0.039	0.0048414	0.00281059	0.06	0.0131313	0.031	0.0180321	0.00632247	0.045	0	0.0525	0.0525
Men	0.033	0.0120614	0.00172509	0	0.0132708	0	0	0.00141129	0.00357679	0	0.023	0.00556843	0.03	0.0105832	0.00223911	0	0.022	0.00601136	0.058	0	0.463206
Ors	0.0165399	0.0156585	0.00663025	0.014237	0.026	0.00537921	0.0147875	0.000383292	0.0020322	0.000503731	0.025	0.00490185	0.0137179	0.00549209	0.0111183	0.0101949	0.021	0.024	0.06	0.00968806	0

## Sheet: Table S4
Table S4: Above the diagonal: Multilocus pairwise Fst values computed with polysat and based on a data set containing both haploid and diploid individuals. Below the diagonal: Corresponding bootstrap-derived upper 95% confidence intervals. See Table S8 for population names.
	Poi	Top	Bai	Pie	VaH	Car	Bla	Dob	Dra	Ris	Sta	Str	Kam	Bre	Got	Föe	Koe	Hly	Gol	Men	Ors	Sin	VaP
Poi	0	0.0191007	0.0305052	0.0251039	0.0218348	0.0266106	0.0239217	0.0209533	0.0208389	0.0201239	0.0221015	0.0281234	0.044705	0.0180555	0.0361904	0.0239537	0.0275532	0.0337988	0.0339081	0.0425382	0.0302098	0.0340022	0.037364
Top	0.0262023	0	0.0148832	0.0184259	0.00972101	0.019699	0.00879213	0.00952966	0.0154514	0.0169314	0.0120353	0.0141819	0.0318144	0.00777946	0.0176142	0.0139059	0.012853	0.0239626	0.0190943	0.0233413	0.0231411	0.0215507	0.0254002
Bai	0.045062	0.0198492	0	0.0223826	0.014446	0.0201443	0.0175396	0.0107813	0.0108651	0.0159788	0.0294362	0.0185046	0.0384941	0.0128422	0.0132528	0.020663	0.0153128	0.0314241	0.0351298	0.0242536	0.0240217	0.0212901	0.0383358
Pie	0.0315819	0.0242984	0.0291682	0	0.0231785	0.0218701	0.0198298	0.0150827	0.0173277	0.00975813	0.0263802	0.0234831	0.0454098	0.0251035	0.0225509	0.0234381	0.0235252	0.0305934	0.0391591	0.0246068	0.0278018	0.0456315	0.0450842
VaH	0.0344579	0.0132124	0.0198055	0.032696	0	0.0245541	0.0107064	0.0129528	0.0166051	0.0184439	0.0180665	0.0153706	0.0380005	0.0132145	0.0181819	0.0178972	0.0169253	0.031637	0.0247714	0.0252691	0.0291181	0.0202933	0.0278534
Car	0.0353356	0.0264011	0.0263516	0.0282175	0.0345832	0	0.0162899	0.0137895	0.0112685	0.0144269	0.0303053	0.022004	0.0352232	0.0192094	0.0153576	0.0214387	0.0223308	0.0227644	0.0442652	0.0197599	0.0212594	0.0265552	0.034036
Bla	0.037242	0.0121583	0.0236477	0.0257762	0.0176618	0.0221483	0	0.00843999	0.0110063	0.0166728	0.0200685	0.0127132	0.026557	0.00891382	0.011997	0.0108167	0.0154641	0.0237421	0.0270287	0.0155594	0.0232701	0.022745	0.0218989
Dob	0.0303721	0.0131047	0.0135472	0.0192579	0.0187698	0.0172254	0.0111162	0	0.00861627	0.0105469	0.017469	0.0121603	0.0281455	0.00892616	0.00819781	0.0123818	0.00785505	0.0221204	0.026246	0.0197899	0.0167563	0.0205633	0.02703
Dra	0.0283629	0.0203604	0.0142833	0.0213397	0.0259868	0.0151044	0.0163437	0.0105462	0	0.0122581	0.0245537	0.0129069	0.0271352	0.0112846	0.0102578	0.0130457	0.0166113	0.0195694	0.0305669	0.0195936	0.0166851	0.0157871	0.0292675
Ris	0.0269582	0.0250958	0.0217722	0.0148184	0.0304439	0.0203496	0.0252991	0.0131133	0.0155183	0	0.0218584	0.0190071	0.0287572	0.0166092	0.017741	0.0151509	0.0169363	0.0237523	0.037384	0.0158587	0.0171311	0.0242695	0.0259912
Sta	0.0289082	0.0149534	0.0383581	0.0368116	0.0262858	0.0459127	0.027574	0.0250524	0.0353384	0.0361575	0	0.0232249	0.0518876	0.0182075	0.0340751	0.0156521	0.0138497	0.0246393	0.026809	0.0363377	0.0337194	0.0358245	0.0454271
Str	0.0375985	0.0171673	0.0256395	0.03245	0.0215584	0.0313087	0.0185383	0.0143114	0.0195216	0.0272904	0.0315568	0	0.0326547	0.0177166	0.0120871	0.0209145	0.0158514	0.0336976	0.0242378	0.026135	0.0222857	0.0231833	0.0394407
Kam	0.0706616	0.0528971	0.0571173	0.062382	0.0684736	0.0474013	0.0365485	0.0378375	0.0336539	0.0404871	0.0879375	0.0443496	0	0.0264905	0.0282117	0.0305317	0.0380815	0.0589379	0.0562771	0.0419038	0.0285322	0.0530835	0.0591855
Bre	0.0248472	0.00994102	0.017387	0.0318435	0.016554	0.0250207	0.011611	0.0115268	0.0152128	0.0224769	0.0226821	0.0260761	0.039741	0	0.0170541	0.0111518	0.0127046	0.0282827	0.026986	0.0262877	0.0209505	0.0226167	0.0294887
Got	0.0499088	0.0272453	0.0182411	0.0275462	0.030956	0.0200076	0.0175267	0.0119248	0.0131696	0.0243946	0.0518019	0.0155358	0.0348557	0.0243723	0	0.0186848	0.0192901	0.0279815	0.0340474	0.019573	0.0214707	0.0211921	0.0313746
Föe	0.0328811	0.0183485	0.028598	0.0336932	0.024865	0.0298298	0.0134499	0.0168812	0.0165612	0.0251066	0.0232577	0.0295726	0.0414386	0.0143347	0.0264511	0	0.0162175	0.0188605	0.030176	0.0195306	0.0238425	0.0280826	0.0320649
Koe	0.0385966	0.0170222	0.0206734	0.0309114	0.0211699	0.0280836	0.0196685	0.0102996	0.0194085	0.0242858	0.0181789	0.0195251	0.0578575	0.0160811	0.0265019	0.0209199	0	0.0277997	0.0213825	0.029344	0.0270059	0.0203854	0.0397894
Hly	0.0453149	0.031653	0.0470397	0.039822	0.0506179	0.030267	0.0364011	0.0299125	0.0268184	0.0333659	0.030837	0.0505935	0.0852616	0.0401416	0.0387184	0.0267952	0.0412928	0	0.0488171	0.0297292	0.0336725	0.0358932	0.0497918
Gol	0.0482708	0.0251815	0.053821	0.0641184	0.0391315	0.0685697	0.0412557	0.0417327	0.0461818	0.0638441	0.0352942	0.0349987	0.105058	0.0410796	0.0571603	0.0478268	0.0314309	0.0658052	0	0.0565408	0.0517857	0.0456265	0.0716641
Men	0.0550598	0.0341298	0.0366098	0.0321144	0.0398397	0.0249562	0.0193519	0.0257994	0.0252846	0.0254336	0.0554816	0.0359578	0.0602062	0.0357507	0.0289291	0.0342092	0.0402908	0.0454866	0.0903688	0	0.027377	0.0376922	0.0312991
Ors	0.0474712	0.0373727	0.0348802	0.0387842	0.0494661	0.0354439	0.0341852	0.0233592	0.0255911	0.0248632	0.0570242	0.0319802	0.035047	0.0298444	0.0353422	0.0311451	0.0389528	0.0401125	0.0858504	0.032679	0	0.0263609	0.0344033
Sin	0.0550941	0.0315997	0.0289238	0.0604817	0.0326569	0.0326635	0.0346422	0.0281345	0.0210754	0.0339121	0.0534336	0.0303292	0.0798317	0.0349647	0.029615	0.0393541	0.0284484	0.0493274	0.0664937	0.0495542	0.0398442	0	0.078294
VaP	0.0522643	0.0333476	0.0478081	0.0606354	0.035568	0.0463809	0.0273899	0.0327664	0.037876	0.0355215	0.0616907	0.049063	0.0782609	0.0399229	0.0430464	0.0462178	0.0486911	0.0635699	0.108474	0.0432932	0.0513327	0.119454	0

## Sheet: Table S5
Table S5: Above the diagonal: Multilocus pairwise Fst values calculated with polysat and based on a data set containing diploid individuals only. Below the diagonal: Corresponding bootstrap-derived upper 95% confidence intervals. See Table S8 for population names.
	Poi	Top	Bai	Pie	VaH	Car	Bla	Dob	Dra	Ris	Sta	Str	Kam	Bre	Got	Föe	Koe	Hly	Gol	Men	Ors
Poi	0	0.0174139	0.0345571	0.0269813	0.0201753	0.0257435	0.0208731	0.0183104	0.0191086	0.0185565	0.0208271	0.0251753	0.0423027	0.0152846	0.0325413	0.0220935	0.0242206	0.0336544	0.0331715	0.0404082	0.0280587
Top	0.0236117	0	0.0169029	0.018845	0.00972101	0.0202383	0.00879213	0.00952966	0.0154514	0.0169314	0.0120353	0.0141819	0.0318144	0.00777946	0.017733	0.0139059	0.012853	0.0239626	0.0190943	0.0233413	0.0231411
Bai	0.0494727	0.0220948	0	0.0253028	0.0209761	0.0258046	0.0205115	0.0137513	0.0153366	0.0180385	0.0334394	0.0244409	0.0426635	0.016482	0.0197501	0.0229849	0.0190947	0.0373885	0.0449972	0.0274278	0.0250469
Pie	0.0352331	0.024753	0.0365262	0	0.0231853	0.024425	0.0199604	0.015298	0.0178969	0.0101751	0.0274046	0.0231874	0.0465413	0.0248503	0.0227881	0.0235012	0.0229183	0.0332448	0.0381263	0.0250733	0.030094
VaH	0.0301803	0.0131952	0.0273983	0.0326847	0	0.0246353	0.0107064	0.0129528	0.0166051	0.0184439	0.0180665	0.0153706	0.0380005	0.0132145	0.0176656	0.0178972	0.0169253	0.031637	0.0247714	0.0252691	0.0291181
Car	0.0340565	0.0265384	0.0340473	0.0319229	0.0334554	0	0.0167773	0.014671	0.0123058	0.0148178	0.0308769	0.0223762	0.0365792	0.0202561	0.0169848	0.0219382	0.0225277	0.0230696	0.0446957	0.0190741	0.0216107
Bla	0.0323277	0.0120717	0.0257642	0.0255271	0.0175591	0.0228334	0	0.00843999	0.0110063	0.0166728	0.0200685	0.0127132	0.026557	0.00891382	0.0127485	0.0108167	0.0154641	0.0237421	0.0270287	0.0155594	0.0232701
Dob	0.0273992	0.0133078	0.0176282	0.0195586	0.0185766	0.0183164	0.0111122	0	0.00861627	0.0105469	0.017469	0.0121603	0.0281455	0.00892616	0.00839041	0.0123818	0.00785505	0.0221204	0.026246	0.0197899	0.0167563
Dra	0.0261529	0.0203206	0.0198886	0.022672	0.0261336	0.016444	0.0162379	0.0105123	0	0.0122581	0.0245537	0.0129069	0.0271352	0.0112846	0.010055	0.0130457	0.0166113	0.0195694	0.0305669	0.0195936	0.0166851
Ris	0.0243389	0.0247468	0.0252707	0.0150307	0.0303977	0.020949	0.0252876	0.0131281	0.0154704	0	0.0218584	0.0190071	0.0287572	0.0166092	0.0171429	0.0151509	0.0169363	0.0237523	0.037384	0.0158587	0.0171311
Sta	0.0265013	0.0149559	0.0448116	0.0375992	0.0262226	0.0462646	0.0276435	0.0251581	0.0353199	0.0365632	0	0.0232249	0.0518876	0.0182075	0.0344695	0.0156521	0.0138497	0.0246393	0.026809	0.0363377	0.0337194
Str	0.0327594	0.0171563	0.0303111	0.0314307	0.0216342	0.031643	0.0183727	0.0142401	0.0194323	0.0274142	0.0316436	0	0.0326547	0.0177166	0.0123734	0.0209145	0.0158514	0.0336976	0.0242378	0.026135	0.0222857
Kam	0.0647849	0.0540887	0.0595711	0.063819	0.0688038	0.0490368	0.0363741	0.0376407	0.0334449	0.0403369	0.0878089	0.0439135	0	0.0264905	0.0289887	0.0305317	0.0380815	0.0589379	0.0562771	0.0419038	0.0285322
Bre	0.0204511	0.00997116	0.0221105	0.0315478	0.0164363	0.0262891	0.0116645	0.0115088	0.0151517	0.0225518	0.0226663	0.0258108	0.0396488	0	0.017396	0.0111518	0.0127046	0.0282827	0.026986	0.0262877	0.0209505
Got	0.0475434	0.0271871	0.0274086	0.0298316	0.0301004	0.0229627	0.0194185	0.0124117	0.0125888	0.0240759	0.0525176	0.0162818	0.035953	0.0254827	0	0.0193243	0.0188544	0.0280384	0.0337828	0.0204922	0.0222159
Föe	0.0304049	0.0184466	0.0331705	0.0333437	0.0249093	0.0317218	0.0135513	0.0171151	0.0165998	0.0253329	0.0233328	0.0293375	0.0415466	0.0142948	0.0281924	0	0.0162175	0.0188605	0.030176	0.0195306	0.0238425
Koe	0.0347934	0.0169617	0.0271358	0.0297427	0.0211914	0.0279756	0.019656	0.0102131	0.0194675	0.0244204	0.0182073	0.0196119	0.0581838	0.0159381	0.0258275	0.0209009	0	0.0277997	0.0213825	0.029344	0.0270059
Hly	0.0451816	0.0318344	0.0534434	0.0413631	0.0509163	0.0304235	0.0364506	0.0300939	0.0269089	0.0336635	0.0310251	0.0505143	0.0848253	0.0400914	0.0391914	0.026812	0.0414246	0	0.0488171	0.0297292	0.0336725
Gol	0.0477081	0.0251509	0.0660113	0.0624974	0.0396857	0.0680246	0.0408483	0.042306	0.0465649	0.0630552	0.0354547	0.0350989	0.105445	0.0402777	0.0561815	0.0475467	0.0314004	0.066595	0	0.0565408	0.0517857
Men	0.0515176	0.0340548	0.0396118	0.0322204	0.0401403	0.024282	0.0194164	0.0258447	0.025432	0.0250121	0.0560007	0.0359933	0.0600525	0.0355655	0.0314655	0.03406	0.0401403	0.0455798	0.0900345	0	0.027377
Ors	0.0453328	0.0373897	0.0337915	0.0427236	0.0496112	0.0352138	0.0341874	0.0232326	0.0254418	0.0251234	0.0573997	0.0322533	0.0350593	0.029808	0.0355864	0.0311253	0.0390041	0.0399587	0.0849222	0.032659	0

## Sheet: Table S6
Table S6: Discriminant analysis of principal components (DAPC) result showing the assignment of individuals to clusters identified de novo.
Sample	Cluster	Population
2013_Bt_0325	1	Poienita
2013_Bt_0330	1	Poienita
Bt_2014_105	1	Topa Mica
Bt_2014_109	1	Topa Mica
Bt_2014_128	1	Baita Plai
Bt_2014_133	1	Baita Plai
Bt_2014_158	1	Pietroasa
Bt_2014_163	1	Pietroasa
Bt_2014_167	1	Pietroasa
Bt_2014_193	1	Valea Hotarului
Bt_2014_195	1	Valea Hotarului
Bt_2014_204	1	Valea Hotarului
Bt_2014_228	1	Carei
Bt_2014_232	1	Carei
Bt_2014_233	1	Carei
2017_Bombus_055	1	Blandesti
2017_Bombus_087	1	Dobrovat
2017_Bombus_095	1	Dobrovat
2017_Bombus_106	1	Drӑgusani
2017_Bombus_112	1	Drӑgusani
2017_Bombus_116	1	Drӑgusani
2017_Bombus_121	1	Drӑgusani
2017_Bombus_134	1	Rish
2017_Bombus_135	1	Rish
2017_Bombus_150	1	Rish
2017_Bombus_255	1	Strumeshnitsa
2017_Bombus_269	1	Strumeshnitsa
2017_Bombus_286	1	Kamenitsa
2017_Bombus_309	1	Brebu
2017_Bombus_315	1	Gothal
2017_Bombus_327	1	Gothal
2017_Bombus_341	1	Gothal
2013_Bt_0069	1	Koevtsi
2013_Bt_0073	1	Koevtsi
2013_Bt_0081	1	Koevtsi
2013_Bt_0117	1	Hlyabovo
2013_Bt_0152	1	Mengishevo
2013_Bt_0183	1	Orsova
2013_Bt_0188	1	Orsova
Bt_2014_106	2	Topa Mica
Bt_2014_118	2	Topa Mica
Bt_2014_119	2	Topa Mica
Bt_2014_122	2	Topa Mica
Bt_2014_135	2	Baita Plai
Bt_2014_143	2	Baita Plai
Bt_2014_154	2	Pietroasa
Bt_2014_164	2	Pietroasa
Bt_2014_196	2	Valea Hotarului
Bt_2014_198	2	Valea Hotarului
Bt_2014_201	2	Valea Hotarului
Bt_2014_212	2	Valea Hotarului
Bt_2014_221	2	Carei
Bt_2014_226	2	Carei
Bt_2014_236	2	Carei
2017_Bombus_051	2	Blandesti
2017_Bombus_057	2	Blandesti
2017_Bombus_075	2	Dobrovat
2017_Bombus_088	2	Dobrovat
2017_Bombus_092	2	Dobrovat
2017_Bombus_113	2	Drӑgusani
2017_Bombus_136	2	Rish
2017_Bombus_160	2	Stambolovo
2017_Bombus_161	2	Stambolovo
2017_Bombus_172	2	Stambolovo
2017_Bombus_173	2	Stambolovo
2017_Bombus_303	2	Brebu
2017_Bombus_311	2	Brebu
2017_Bombus_329	2	Gothal
2017_Bombus_337	2	Gothal
2017_Bombus_354	2	Föen
2017_Bombus_355	2	Föen
2013_Bt_0076	2	Koevtsi
2013_Bt_0108	2	Hlyabovo
2013_Bt_0112	2	Hlyabovo
2013_Bt_0113	2	Hlyabovo
2013_Bt_0115	2	Hlyabovo
2013_Bt_0134	2	Golitsa
2013_Bt_0149	2	Mengishevo
2013_Bt_0185	2	Orsova
2013_Bt_0187	2	Orsova
2013_Bt_0312	3	Poienita
2013_Bt_0313	3	Poienita
2013_Bt_0315	3	Poienita
2013_Bt_0317	3	Poienita
2013_Bt_0323	3	Poienita
2013_Bt_0327	3	Poienita
2013_Bt_0329	3	Poienita
Bt_2014_104	3	Topa Mica
Bt_2014_108	3	Topa Mica
Bt_2014_112	3	Topa Mica
Bt_2014_113	3	Topa Mica
Bt_2014_117	3	Topa Mica
Bt_2014_161	3	Pietroasa
Bt_2014_166	3	Pietroasa
Bt_2014_192	3	Valea Hotarului
Bt_2014_200	3	Valea Hotarului
Bt_2014_206	3	Valea Hotarului
Bt_2014_241	3	Carei
2017_Bombus_050	3	Blandesti
2017_Bombus_058	3	Blandesti
2017_Bombus_076	3	Dobrovat
2017_Bombus_078	3	Dobrovat
2017_Bombus_084	3	Dobrovat
2017_Bombus_102	3	Drӑgusani
2017_Bombus_110	3	Drӑgusani
2017_Bombus_115	3	Drӑgusani
2017_Bombus_117	3	Drӑgusani
2017_Bombus_127	3	Drӑgusani
2017_Bombus_153	3	Rish
2017_Bombus_163	3	Stambolovo
2017_Bombus_166	3	Stambolovo
2017_Bombus_170	3	Stambolovo
2017_Bombus_174	3	Stambolovo
2017_Bombus_262	3	Strumeshnitsa
2017_Bombus_272	3	Strumeshnitsa
2017_Bombus_273	3	Strumeshnitsa
2017_Bombus_274	3	Strumeshnitsa
2017_Bombus_292	3	Brebu
2017_Bombus_294	3	Brebu
2017_Bombus_295	3	Brebu
2017_Bombus_298	3	Brebu
2017_Bombus_300	3	Brebu
2017_Bombus_304	3	Brebu
2017_Bombus_353	3	Föen
2013_Bt_0071	3	Koevtsi
2013_Bt_0077	3	Koevtsi
2013_Bt_0078	3	Koevtsi
2013_Bt_0086	3	Koevtsi
2013_Bt_0088	3	Koevtsi
2013_Bt_0114	3	Hlyabovo
2013_Bt_0119	3	Hlyabovo
2013_Bt_0127	3	Golitsa
2013_Bt_0128	3	Golitsa
2013_Bt_0131	3	Golitsa
2013_Bt_0136	3	Golitsa
2013_Bt_0178	3	Orsova
2013_Bt_0182	3	Orsova
Bt_2014_107	4	Topa Mica
Bt_2014_116	4	Topa Mica
Bt_2014_130	4	Baita Plai
Bt_2014_136	4	Baita Plai
Bt_2014_199	4	Valea Hotarului
Bt_2014_225	4	Carei
2017_Bombus_045	4	Blandesti
2017_Bombus_054	4	Blandesti
2017_Bombus_059	4	Blandesti
2017_Bombus_080	4	Dobrovat
2017_Bombus_086	4	Dobrovat
2017_Bombus_089	4	Dobrovat
2017_Bombus_093	4	Dobrovat
2017_Bombus_103	4	Drӑgusani
2017_Bombus_119	4	Drӑgusani
2017_Bombus_120	4	Drӑgusani
2017_Bombus_130	4	Rish
2017_Bombus_152	4	Rish
2017_Bombus_164	4	Stambolovo
2017_Bombus_260	4	Strumeshnitsa
2017_Bombus_261	4	Strumeshnitsa
2017_Bombus_266	4	Strumeshnitsa
2017_Bombus_271	4	Strumeshnitsa
2017_Bombus_275	4	Strumeshnitsa
2017_Bombus_276	4	Kamenitsa
2017_Bombus_307	4	Brebu
2017_Bombus_314	4	Gothal
2017_Bombus_316	4	Gothal
2017_Bombus_318	4	Gothal
2017_Bombus_322	4	Gothal
2017_Bombus_323	4	Gothal
2017_Bombus_324	4	Gothal
2017_Bombus_328	4	Gothal
2017_Bombus_330	4	Gothal
2017_Bombus_345	4	Föen
2017_Bombus_347	4	Föen
2017_Bombus_349	4	Föen
2017_Bombus_350	4	Föen
2017_Bombus_356	4	Föen
2013_Bt_0070	4	Koevtsi
2013_Bt_0074	4	Koevtsi
2013_Bt_0075	4	Koevtsi
2013_Bt_0079	4	Koevtsi
2013_Bt_0083	4	Koevtsi
2013_Bt_0087	4	Koevtsi
2013_Bt_0111	4	Hlyabovo
2013_Bt_0118	4	Hlyabovo
2013_Bt_0132	4	Golitsa
2013_Bt_0133	4	Golitsa
2013_Bt_0139	4	Golitsa
2013_Bt_0141	4	Mengishevo
2013_Bt_0150	4	Mengishevo
2013_Bt_0181	4	Orsova
2013_Bt_0322	5	Poienita
Bt_2014_114	5	Topa Mica
Bt_2014_120	5	Topa Mica
Bt_2014_202	5	Valea Hotarului
Bt_2014_207	5	Valea Hotarului
Bt_2014_219	5	Carei
Bt_2014_235	5	Carei
Bt_2014_237	5	Carei
2017_Bombus_043	5	Blandesti
2017_Bombus_047	5	Blandesti
2017_Bombus_049	5	Blandesti
2017_Bombus_052	5	Blandesti
2017_Bombus_090	5	Dobrovat
2017_Bombus_091	5	Dobrovat
2017_Bombus_096	5	Dobrovat
2017_Bombus_114	5	Drӑgusani
2017_Bombus_128	5	Rish
2017_Bombus_131	5	Rish
2017_Bombus_132	5	Rish
2017_Bombus_140	5	Rish
2017_Bombus_158	5	Rish
2017_Bombus_165	5	Stambolovo
2017_Bombus_167	5	Stambolovo
2017_Bombus_277	5	Kamenitsa
2017_Bombus_278	5	Kamenitsa
2017_Bombus_280	5	Kamenitsa
2017_Bombus_285	5	Kamenitsa
2017_Bombus_302	5	Brebu
2017_Bombus_306	5	Brebu
2017_Bombus_312	5	Brebu
2017_Bombus_320	5	Gothal
2017_Bombus_344	5	Föen
2017_Bombus_351	5	Föen
2013_Bt_0084	5	Koevtsi
2013_Bt_0142	5	Mengishevo
2013_Bt_0175	5	Orsova
2013_Bt_0179	5	Orsova
2013_Bt_0184	5	Orsova
2013_Bt_0186	5	Orsova
2013_Bt_0314	6	Poienita
Bt_2014_111	6	Topa Mica
Bt_2014_115	6	Topa Mica
Bt_2014_138	6	Baita Plai
Bt_2014_141	6	Baita Plai
Bt_2014_146	6	Baita Plai
Bt_2014_157	6	Pietroasa
Bt_2014_205	6	Valea Hotarului
Bt_2014_211	6	Valea Hotarului
Bt_2014_238	6	Carei
2017_Bombus_042	6	Blandesti
2017_Bombus_046	6	Blandesti
2017_Bombus_053	6	Blandesti
2017_Bombus_081	6	Dobrovat
2017_Bombus_118	6	Drӑgusani
2017_Bombus_122	6	Drӑgusani
2017_Bombus_126	6	Drӑgusani
2017_Bombus_133	6	Rish
2017_Bombus_138	6	Rish
2017_Bombus_144	6	Rish
2017_Bombus_151	6	Rish
2017_Bombus_162	6	Stambolovo
2017_Bombus_267	6	Strumeshnitsa
2017_Bombus_268	6	Strumeshnitsa
2017_Bombus_279	6	Kamenitsa
2017_Bombus_282	6	Kamenitsa
2017_Bombus_284	6	Kamenitsa
2017_Bombus_288	6	Kamenitsa
2017_Bombus_293	6	Brebu
2017_Bombus_299	6	Brebu
2017_Bombus_310	6	Brebu
2017_Bombus_319	6	Gothal
2017_Bombus_321	6	Gothal
2017_Bombus_343	6	Föen
2017_Bombus_352	6	Föen
2017_Bombus_358	6	Föen
2013_Bt_0129	6	Golitsa
2013_Bt_0135	6	Golitsa
2013_Bt_0145	6	Mengishevo
2013_Bt_0147	6	Mengishevo
2013_Bt_0151	6	Mengishevo
2013_Bt_0191	6	Orsova
2013_Bt_0320	7	Poienita
Bt_2014_110	7	Topa Mica
Bt_2014_121	7	Topa Mica
Bt_2014_129	7	Baita Plai
Bt_2014_159	7	Pietroasa
Bt_2014_197	7	Valea Hotarului
Bt_2014_209	7	Valea Hotarului
Bt_2014_223	7	Carei
Bt_2014_234	7	Carei
2017_Bombus_044	7	Blandesti
2017_Bombus_048	7	Blandesti
2017_Bombus_056	7	Blandesti
2017_Bombus_061	7	Blandesti
2017_Bombus_079	7	Dobrovat
2017_Bombus_083	7	Dobrovat
2017_Bombus_104	7	Drӑgusani
2017_Bombus_109	7	Drӑgusani
2017_Bombus_111	7	Drӑgusani
2017_Bombus_129	7	Rish
2017_Bombus_139	7	Rish
2017_Bombus_171	7	Stambolovo
2017_Bombus_257	7	Strumeshnitsa
2017_Bombus_291	7	Brebu
2017_Bombus_359	7	Föen
2017_Bombus_366	7	Föen
2013_Bt_0085	7	Koevtsi
2013_Bt_0089	7	Koevtsi
2013_Bt_0116	7	Hlyabovo
2013_Bt_0143	7	Mengishevo
2013_Bt_0146	7	Mengishevo
2013_Bt_0148	7	Mengishevo
2013_Bt_0176	7	Orsova
2013_Bt_0177	7	Orsova

## Sheet: Table S7
Table S7: Pearson correlation coefficients of environmental variables at population locations harbouring both haploid and diploid individuals. See Table S9 for the abbreviations used.
	Aspect	Bio 1	Bio 2	Bio 3	Bio 4	Bio 5	Bio 6	Bio 7	Bio 8	Bio 9	Bio 10	Bio 11	Bio 12	Bio 13	Bio 14	Bio 15	Bio 16	Bio 17	Bio 18	Bio 19	Canopy height	Elevation	LAI (max)	LAI (mean)	LAI (min)	LAI (sd)	Popdens	QSCAT (max)	QSCAT (mean)	QSCAT (seasonality)	Slope	Tree
Aspect	1	0.08	0.07	0.36	-0.45	0.05	0.23	-0.32	-0.36	0.24	-0.03	0.21	0.25	0.01	0.17	-0.29	0	0.27	-0.11	0.37	-0.05	0.39	0.07	0.07	-0.01	0.02	-0.41	-0.34	-0.08	-0.4	0.08	-0.02
Bio 1	0.08	1	0.12	0.41	-0.38	0.94	0.94	-0.25	-0.58	0.86	0.96	0.95	-0.65	-0.86	-0.29	-0.72	-0.9	-0.11	-0.92	0.41	-0.38	-0.62	-0.45	-0.3	0.1	-0.46	-0.19	-0.34	-0.1	-0.29	0.03	-0.39
Bio 2	0.07	0.12	1	0.7	0.36	0.33	-0.11	0.7	0.14	0.25	0.17	-0.05	-0.38	-0.18	-0.41	0.14	-0.13	-0.5	0.01	-0.41	-0.07	-0.06	-0.18	-0.2	-0.28	-0.15	0.05	-0.08	-0.29	0.18	-0.37	-0.18
Bio 3	0.36	0.41	0.7	1	-0.36	0.43	0.36	0	-0.24	0.59	0.31	0.42	-0.2	-0.21	-0.24	-0.2	-0.19	-0.23	-0.24	0.11	-0.14	0.04	-0.11	-0.05	-0.03	-0.09	-0.2	-0.31	-0.31	-0.11	-0.29	-0.11
Bio 4	-0.45	-0.38	0.36	-0.36	1	-0.17	-0.62	0.89	0.59	-0.45	-0.2	-0.64	-0.26	0.17	-0.28	0.58	0.18	-0.48	0.42	-0.79	0.1	-0.21	0.02	-0.04	-0.2	0.05	0.29	0.36	0.03	0.43	-0.17	0
Bio 5	0.05	0.94	0.33	0.43	-0.17	1	0.82	0.01	-0.5	0.83	0.98	0.84	-0.72	-0.87	-0.34	-0.65	-0.9	-0.2	-0.87	0.27	-0.35	-0.59	-0.54	-0.41	-0.01	-0.55	-0.15	-0.35	-0.2	-0.21	-0.11	-0.46
Bio 6	0.23	0.94	-0.11	0.36	-0.62	0.82	1	-0.53	-0.66	0.83	0.85	0.98	-0.44	-0.74	-0.1	-0.8	-0.79	0.11	-0.89	0.61	-0.35	-0.45	-0.35	-0.2	0.18	-0.38	-0.28	-0.38	-0.03	-0.43	0.09	-0.32
Bio 7	-0.32	-0.25	0.7	0	0.89	0.01	-0.53	1	0.46	-0.24	-0.08	-0.5	-0.34	0	-0.38	0.46	0.04	-0.53	0.28	-0.72	0.03	-0.16	-0.11	-0.19	-0.32	-0.09	0.26	0.2	-0.14	0.4	-0.24	-0.12
Bio 8	-0.36	-0.58	0.14	-0.24	0.59	-0.5	-0.66	0.46	1	-0.77	-0.53	-0.71	0.25	0.58	0.32	0.52	0.55	-0.01	0.75	-0.6	0.06	0	0.2	0.14	-0.04	0.24	0.24	0.54	0.21	0.44	-0.44	0.13
Bio 9	0.24	0.86	0.25	0.59	-0.45	0.83	0.83	-0.24	-0.77	1	0.81	0.87	-0.53	-0.7	-0.45	-0.54	-0.7	-0.22	-0.84	0.46	-0.28	-0.32	-0.29	-0.18	0.05	-0.31	-0.22	-0.47	-0.23	-0.35	0.03	-0.19
Bio 10	-0.03	0.96	0.17	0.31	-0.2	0.98	0.85	-0.08	-0.53	0.81	1	0.87	-0.73	-0.88	-0.34	-0.65	-0.91	-0.18	-0.9	0.3	-0.35	-0.65	-0.53	-0.39	0.04	-0.54	-0.14	-0.34	-0.17	-0.19	-0.04	-0.43
Bio 11	0.21	0.95	-0.05	0.42	-0.64	0.84	0.98	-0.5	-0.71	0.87	0.87	1	-0.45	-0.77	-0.15	-0.79	-0.8	0.07	-0.91	0.62	-0.34	-0.42	-0.39	-0.25	0.15	-0.42	-0.26	-0.43	-0.13	-0.38	0.07	-0.32
Bio 12	0.25	-0.65	-0.38	-0.2	-0.26	-0.72	-0.44	-0.34	0.25	-0.53	-0.73	-0.45	1	0.76	0.76	0.09	0.76	0.72	0.62	0.36	0.34	0.59	0.33	0.24	-0.01	0.32	0.09	0.15	0.23	-0.11	-0.02	0.27
Bio 13	0.01	-0.86	-0.18	-0.21	0.17	-0.87	-0.74	0	0.58	-0.7	-0.88	-0.77	0.76	1	0.41	0.64	0.98	0.2	0.93	-0.24	0.46	0.54	0.59	0.51	0.08	0.62	0.15	0.37	0.21	0.19	-0.16	0.55
Bio 14	0.17	-0.29	-0.41	-0.24	-0.28	-0.34	-0.1	-0.38	0.32	-0.45	-0.34	-0.15	0.76	0.41	1	-0.36	0.33	0.93	0.34	0.43	0.19	0.29	0.01	-0.01	-0.01	0	0.09	0.17	0.39	-0.26	-0.01	-0.13
Bio 15	-0.29	-0.72	0.14	-0.2	0.58	-0.65	-0.8	0.46	0.52	-0.54	-0.65	-0.79	0.09	0.64	-0.36	1	0.7	-0.57	0.71	-0.76	0.25	0.25	0.48	0.41	0.05	0.52	0.09	0.27	-0.12	0.48	-0.17	0.54
Bio 16	0	-0.9	-0.13	-0.19	0.18	-0.9	-0.79	0.04	0.55	-0.7	-0.91	-0.8	0.76	0.98	0.33	0.7	1	0.14	0.92	-0.25	0.41	0.56	0.56	0.47	0.06	0.58	0.12	0.29	0.1	0.24	-0.19	0.55
Bio 17	0.27	-0.11	-0.5	-0.23	-0.48	-0.2	0.11	-0.53	-0.01	-0.22	-0.18	0.07	0.72	0.2	0.93	-0.57	0.14	1	0.08	0.69	0.13	0.28	-0.05	-0.08	-0.01	-0.08	0.01	0	0.33	-0.39	0.16	-0.16
Bio 18	-0.11	-0.92	0.01	-0.24	0.42	-0.87	-0.89	0.28	0.75	-0.84	-0.9	-0.91	0.62	0.93	0.34	0.71	0.92	0.08	1	-0.49	0.4	0.47	0.44	0.33	-0.1	0.49	0.26	0.5	0.21	0.35	-0.19	0.38
Bio 19	0.37	0.41	-0.41	0.11	-0.79	0.27	0.61	-0.72	-0.6	0.46	0.3	0.62	0.36	-0.24	0.43	-0.76	-0.25	0.69	-0.49	1	-0.14	0.02	-0.18	-0.14	0.07	-0.24	-0.13	-0.35	0.04	-0.48	0.13	-0.15
Canopy height	-0.05	-0.38	-0.07	-0.14	0.1	-0.35	-0.35	0.03	0.06	-0.28	-0.35	-0.34	0.34	0.46	0.19	0.25	0.41	0.13	0.4	-0.14	1	0.4	0.36	0.36	0.1	0.43	0.08	0.14	0.22	-0.17	0.21	0.29
Elevation	0.39	-0.62	-0.06	0.04	-0.21	-0.59	-0.45	-0.16	0	-0.32	-0.65	-0.42	0.59	0.54	0.29	0.25	0.56	0.28	0.47	0.02	0.4	1	0.45	0.29	-0.03	0.44	-0.15	-0.07	0.06	-0.28	0.23	0.35
LAI (max)	0.07	-0.45	-0.18	-0.11	0.02	-0.54	-0.35	-0.11	0.2	-0.29	-0.53	-0.39	0.33	0.59	0.01	0.48	0.56	-0.05	0.44	-0.18	0.36	0.45	1	0.96	0.57	0.99	-0.18	0.17	0.29	-0.18	0.22	0.89
LAI (mean)	0.07	-0.3	-0.2	-0.05	-0.04	-0.41	-0.2	-0.19	0.14	-0.18	-0.39	-0.25	0.24	0.51	-0.01	0.41	0.47	-0.08	0.33	-0.14	0.36	0.29	0.96	1	0.74	0.94	-0.25	0.09	0.25	-0.21	0.18	0.83
LAI (min)	-0.01	0.1	-0.28	-0.03	-0.2	-0.01	0.18	-0.32	-0.04	0.05	0.04	0.15	-0.01	0.08	-0.01	0.05	0.06	-0.01	-0.1	0.07	0.1	-0.03	0.57	0.74	1	0.52	-0.45	-0.24	0.03	-0.31	0.05	0.43
LAI (sd)	0.02	-0.46	-0.15	-0.09	0.05	-0.55	-0.38	-0.09	0.24	-0.31	-0.54	-0.42	0.32	0.62	0	0.52	0.58	-0.08	0.49	-0.24	0.43	0.44	0.99	0.94	0.52	1	-0.12	0.22	0.29	-0.12	0.21	0.89
Popdens	-0.41	-0.19	0.05	-0.2	0.29	-0.15	-0.28	0.26	0.24	-0.22	-0.14	-0.26	0.09	0.15	0.09	0.09	0.12	0.01	0.26	-0.13	0.08	-0.15	-0.18	-0.25	-0.45	-0.12	1	0.77	0.52	0.44	-0.14	-0.13
QSCAT (max)	-0.34	-0.34	-0.08	-0.31	0.36	-0.35	-0.38	0.2	0.54	-0.47	-0.34	-0.43	0.15	0.37	0.17	0.27	0.29	0	0.5	-0.35	0.14	-0.07	0.17	0.09	-0.24	0.22	0.77	1	0.73	0.43	-0.11	0.14
QSCAT (mean)	-0.08	-0.1	-0.29	-0.31	0.03	-0.2	-0.03	-0.14	0.21	-0.23	-0.17	-0.13	0.23	0.21	0.39	-0.12	0.1	0.33	0.21	0.04	0.22	0.06	0.29	0.25	0.03	0.29	0.52	0.73	1	-0.28	0.25	0.13
QSCAT (seasonality)	-0.4	-0.29	0.18	-0.11	0.43	-0.21	-0.43	0.4	0.44	-0.35	-0.19	-0.38	-0.11	0.19	-0.26	0.48	0.24	-0.39	0.35	-0.48	-0.17	-0.28	-0.18	-0.21	-0.31	-0.12	0.44	0.43	-0.28	1	-0.47	0.01
Slope	0.08	0.03	-0.37	-0.29	-0.17	-0.11	0.09	-0.24	-0.44	0.03	-0.04	0.07	-0.02	-0.16	-0.01	-0.17	-0.19	0.16	-0.19	0.13	0.21	0.23	0.22	0.18	0.05	0.21	-0.14	-0.11	0.25	-0.47	1	0.1
Tree	-0.02	-0.39	-0.18	-0.11	0	-0.46	-0.32	-0.12	0.13	-0.19	-0.43	-0.32	0.27	0.55	-0.13	0.54	0.55	-0.16	0.38	-0.15	0.29	0.35	0.89	0.83	0.43	0.89	-0.13	0.14	0.13	0.01	0.1	1

## Sheet: Table S8
Table S8: Populations sampled, including their abbreviations, locations, and the number of individuals. ‘cpds’: full data set after exclusion of full siblings and clones; ‘pop10’: ‘cpds’ after excluding populations with fewer than 10 individuals; ‘mpds’: mixed-ploidy data set encompassing both haploid males and diploid females; ‘dpds’: data set containing diploid individuals only.
					Individuals
	Population	Abbreviation	Latitude	Longitude	cpds	pop10	mpds	dpds
1	Poienita	Poi	45.823	24.5759	14	15	14	12
2	Topa Mica	Top	46.9285	23.4024	19	19	19	19
3	Baita Plai	Bai	46.4687	22.6167	18	18	18	10
4	Pietroasa	Pie	46.59	22.5881	11	11	11	9
5	Valea Hotarului	VaH	47.9387	23.8376	17	17	17	17
6	Carei	Car	47.6965	22.4807	15	15	15	14
7	Blandesti	Bla	47.7138	26.8632	19	19	19	19
8	Dobrovat	Dob	46.9904	27.654	18	18	18	18
9	Drӑgusani	Dra	46.2993	26.9797	20	20	20	20
10	Rish	Ris	42.9744	26.9073	18	18	18	18
11	Stambolovo	Sta	41.7844	25.6317	13	13	13	13
12	Strumeshnitsa	Str	41.3983	23.0605	14	14	14	14
13	Kamenitsa	Kam	41.6445	23.173	10	10	10	10
14	Brebu	Bre	45.4282	21.9797	17	17	17	17
15	Gothal	Got	45.4079	21.4207	17	17	17	16
16	Föen	Föe	45.5108	20.8763	15	15	15	15
17	Koevtsi	Koe	43.1583	25.0908	18	19	18	18
18	Hlyabovo	Hly	42.0605	26.2646	10	10	10	10
19	Golitsa	Gol	42.9096	27.5251	10	10	10	10
20	Mengishevo	Men	43.0357	26.6475	11	11	11	11
21	Orsova	Ors	44.7542	22.3948	14	14	14	14
22	Sinemorets	Sin	42.045	27.9581	12	12	12	0
23	Valea Pӑdurii	VaP	46.6224	24.0273	10	10	8	0
24	Billed	Bil	45.9141	20.947	5	0	0	0
25	Coastra	Coa	45.1476	24.2226	2	0	0	0
	Overall				347	342	338	304

## Sheet: Table S9
Table S9: Environmental variables used. Those in bold were retained after stepwise elimination with a variance inflation factor ≥ 10.
Variable	Attribute
Bio 1	Annual mean temperature
Bio 2	Mean diurnal range (Mean of monthly (max temp - min temp))
Bio 3	Isothermality ((Bio2 / Bio7) (* 100))
Bio 4	Temperature seasonality (standard deviation * 100)
Bio 5	Maximal temperature of warmest month
Bio 6	Minimal temperature of coldest month
Bio 7	Temperature annual range (Bio5 - Bio6)
Bio 8	Mean temperature of wettest quarter
Bio 9	Mean temperature of driest quarter
Bio 10	Mean temperature of warmest quarter
Bio 11	Mean temperature of coldest quarter
Bio 12	Annual precipitation
Bio 13	Precipitation of wettest month
Bio 14	Precipitation of driest month
Bio 15	Precipitation seasonality (coefficient of variation)
Bio 16	Precipitation of wettest quarter
Bio 17	Precipitation of driest quarter
Bio 18	Precipitation of warmest quarter
Bio 19	Precipitation of the coldest quarter
Canopy height	Canopy height
Tree	Percentage tree cover
LAI (min)	Leaf Area Index (annual minimum)
LAI (mean)	Leaf Area Index (annual mean)
LAI (max)	Leaf Area Index (annual maximum)
LAI (sd)	Leaf Area Index (standard deviation across the year)
QSCAT (mean)	QuikSCAT (mean)
QSCAT (max)	QuikSCAT (maximum)
QSCAT (seasonality)	Surface moisture (coefficient of variation)
Aspect	Aspect
Slope	Slope
Elevation	Elevation
Popdens	Human population density

## Sheet: Table S10
Table S10: Resistance matrix derived from Circuitscape, where higher values indicate higher predicted resistance to inter-population dispersal. See Table S8 for population names.
	Poi	Top	Bai	Pie	VaH	Car	Bla	Dob	Dra	Ris	Sta	Str	Kam	Bre	Got	Föe	Koe	Hly	Gol	Men	Ors	Sin	VaP
Poi	0	0.00219182	0.00224375	0.00225461	0.00274258	0.00291347	0.00293109	0.00289322	0.0024995	0.00257016	0.00268377	0.0035456	0.00307087	0.00247835	0.00278026	0.00342397	0.00245078	0.00267924	0.00277528	0.0025649	0.00247799	0.00496018	0.00198866
Top	0.00219182	0	0.00195569	0.0019382	0.00241743	0.00248876	0.00326482	0.00325889	0.00288091	0.00296029	0.00305467	0.00388346	0.00340841	0.00237793	0.0026517	0.00327436	0.0028236	0.00305832	0.00316694	0.0029545	0.00247986	0.00534806	0.00193605
Bai	0.00224375	0.00195569	0	0.00122833	0.00266158	0.00241127	0.00335518	0.00333195	0.00294824	0.00296484	0.00303865	0.00384208	0.00336681	0.00203718	0.00229294	0.00290234	0.00280447	0.0030502	0.00317573	0.00295719	0.00222124	0.00535077	0.00213507
Pie	0.00225461	0.0019382	0.00122833	0	0.00264107	0.00235151	0.00336123	0.00333957	0.00295641	0.00297812	0.00305347	0.00385871	0.00338345	0.00206067	0.00230877	0.00291364	0.00281957	0.00306444	0.00318867	0.00297062	0.00224668	0.00536419	0.00213619
VaH	0.00274258	0.00241743	0.00266158	0.00264107	0	0.00304389	0.00371475	0.00373147	0.00336211	0.00349948	0.00360885	0.00445392	0.00397901	0.00304461	0.00331925	0.0039431	0.00338116	0.00360691	0.00370261	0.0034953	0.0031317	0.00588851	0.00252296
Car	0.00291347	0.00248876	0.00241127	0.00235151	0.00304389	0	0.0039862	0.00397524	0.00359584	0.00365182	0.00373757	0.00455514	0.00407999	0.00286749	0.00310797	0.00370846	0.0035055	0.00374458	0.00386014	0.00364531	0.0030299	0.0060388	0.00274402
Bla	0.00293109	0.00326482	0.00335518	0.00336123	0.00371475	0.0039862	0	0.00267252	0.00265433	0.0033488	0.00356301	0.00450853	0.00403441	0.00360122	0.00390026	0.00454235	0.00336531	0.00352326	0.00352201	0.00335822	0.00360173	0.0057453	0.00309002
Dob	0.00289322	0.00325889	0.00333195	0.00333957	0.00373147	0.00397524	0.00267252	0	0.0023429	0.00317027	0.00341872	0.00439122	0.00391729	0.00356462	0.00386564	0.00450933	0.00323314	0.00336722	0.00333056	0.00318551	0.00355592	0.00556836	0.00308755
Dra	0.0024995	0.00288091	0.00294824	0.00295641	0.00336211	0.00359584	0.00265433	0.0023429	0	0.00276221	0.00301083	0.00398578	0.00351188	0.00317679	0.00347844	0.00412263	0.00282464	0.002959	0.00292464	0.00277661	0.00316539	0.00516097	0.00270983
Ris	0.00257016	0.00296029	0.00296484	0.00297812	0.00349948	0.00365182	0.0033488	0.00317027	0.00276221	0	0.00215899	0.00342807	0.00295598	0.00313828	0.0034476	0.0040983	0.0021858	0.00194073	0.0017324	0.0014653	0.00308555	0.00389164	0.002821
Sta	0.00268377	0.00305467	0.00303865	0.00305347	0.00360885	0.00373757	0.00356301	0.00341872	0.00301083	0.00215899	0	0.00314058	0.00267077	0.00319175	0.00350378	0.00415687	0.00206682	0.00175088	0.00243613	0.00213798	0.00312256	0.00445431	0.00292825
Str	0.0035456	0.00388346	0.00384208	0.00385871	0.00445392	0.00455514	0.00450853	0.00439122	0.00398578	0.00342807	0.00314058	0	0.00151083	0.00396816	0.00428367	0.00493996	0.00305986	0.00331092	0.0036842	0.0034036	0.00387581	0.0057791	0.00377376
Kam	0.00307087	0.00340841	0.00336681	0.00338345	0.00397901	0.00407999	0.00403441	0.00391729	0.00351188	0.00295598	0.00267077	0.00151083	0	0.00349264	0.00380818	0.0044645	0.00258739	0.00283994	0.00321196	0.00293153	0.00340006	0.00530721	0.00329886
Bre	0.00247835	0.00237793	0.00203718	0.00206067	0.00304461	0.00286749	0.00360122	0.00356462	0.00317679	0.00313828	0.00319175	0.00396816	0.00349264	0	0.00186679	0.00259238	0.00295556	0.00321125	0.00335304	0.00312894	0.00192728	0.00552233	0.00245957
Got	0.00278026	0.0026517	0.00229294	0.00230877	0.00331925	0.00310797	0.00390026	0.00386564	0.00347844	0.0034476	0.00350378	0.00428367	0.00380818	0.00186679	0	0.0022076	0.00326791	0.00352222	0.00366184	0.0034385	0.00226789	0.0058319	0.00274857
Föe	0.00342397	0.00327436	0.00290234	0.00291364	0.0039431	0.00370846	0.00454235	0.00450933	0.00412263	0.0040983	0.00415687	0.00493996	0.0044645	0.00259238	0.0022076	0	0.00392124	0.00417438	0.00431208	0.00408939	0.0029841	0.00648282	0.00338223
Koe	0.00245078	0.0028236	0.00280447	0.00281957	0.00338116	0.0035055	0.00336531	0.00323314	0.00282464	0.0021858	0.00206682	0.00305986	0.00258739	0.00295556	0.00326791	0.00392124	0	0.00212769	0.00245063	0.00215193	0.00288539	0.00455041	0.00269869
Hly	0.00267924	0.00305832	0.0030502	0.00306444	0.00360691	0.00374458	0.00352326	0.00336722	0.002959	0.00194073	0.00175088	0.00331092	0.00283994	0.00321125	0.00352222	0.00417438	0.00212769	0	0.00221906	0.00194095	0.00314855	0.00415881	0.00292689
Gol	0.00277528	0.00316694	0.00317573	0.00318867	0.00370261	0.00386014	0.00352201	0.00333056	0.00292464	0.0017324	0.00243613	0.0036842	0.00321196	0.00335304	0.00366184	0.00431208	0.00245063	0.00221906	0	0.00191709	0.00330331	0.00393746	0.00302526
Men	0.0025649	0.0029545	0.00295719	0.00297062	0.0034953	0.00364531	0.00335822	0.00318551	0.00277661	0.0014653	0.00213798	0.0034036	0.00293153	0.00312894	0.0034385	0.00408939	0.00215193	0.00194095	0.00191709	0	0.00307493	0.0040389	0.00281626
Ors	0.00247799	0.00247986	0.00222124	0.00224668	0.0031317	0.0030299	0.00360173	0.00355592	0.00316539	0.00308555	0.00312256	0.00387581	0.00340006	0.00192728	0.00226789	0.0029841	0.00288539	0.00314855	0.00330331	0.00307493	0	0.00546806	0.00251293
Sin	0.00496018	0.00534806	0.00535077	0.00536419	0.00588851	0.0060388	0.0057453	0.00556836	0.00516097	0.00389164	0.00445431	0.0057791	0.00530721	0.00552233	0.0058319	0.00648282	0.00455041	0.00415881	0.00393746	0.0040389	0.00546806	0	0.00520999
VaP	0.00198866	0.00193605	0.00213507	0.00213619	0.00252296	0.00274402	0.00309002	0.00308755	0.00270983	0.002821	0.00292825	0.00377376	0.00329886	0.00245957	0.00274857	0.00338223	0.00269869	0.00292689	0.00302526	0.00281626	0.00251293	0.00520999	0
